# Supplementary material for: Development of Thin Film Microextraction with Natural Deep Eutectic Solvents as ‘Eutectosorbents’ for Preconcentration of Popular Sweeteners and Preservatives from Functional Beverages and Flavoured Waters
Source: Molecules. 2024 Sep 26;29(19):4573. doi: 10.3390/molecules29194573 (PMC11477994; doi:10.3390/molecules29194573)
Supplement: Supplementary file 1 [file molecules-29-04573-s001.zip]

Archive with 1 entries (1 files):
- molecules-3210113-supplementary.pdf
